# Supplementary material for: Characterization of New Allergens from the Venom of the European Paper Wasp Polistes dominula
Source: Toxins (Basel). 2021 Aug 10;13(8):559. doi: 10.3390/toxins13080559 (PMC8402607; doi:10.3390/toxins13080559)
Supplement: Supplementary file 1 [file toxins-13-00559-s001.zip]

Archive with 2 entries (2 files):
- supplement.pdf
- Table_S1.xlsx
